# Supplementary material for: Effects of Natural Habitat and Season on Cursorial Spider Assemblages in Mediterranean Vineyards
Source: Insects. 2023 Sep 25;14(10):782. doi: 10.3390/insects14100782 (PMC10607350; doi:10.3390/insects14100782)
Supplement: Supplementary file 1 [file insects-14-00782-s001.zip]

Archive with 2 entries (2 files):
- insects-2604878-Supplementary Table S1 and S2.pdf
- insects-2604878-Supplementary Table S3.xlsx
