# Supplementary material for: Effects of Natural Habitat and Season on Cursorial Spider Assemblages in Mediterranean Vineyards
Source: Insects. 2023 Sep 25;14(10):782. doi: 10.3390/insects14100782 (PMC10607350; doi:10.3390/insects14100782)
Supplement: Supplementary file 1 [file insects-14-00782-s001.zip › insects-2604878-Supplementary Table S3.xlsx]

## Sheet: Data
Vineyard	Position / Habitat	Order	Family	Month	Sampling Yaer	Sex	species name
Zar'it	Near neighboring vineyard	Araneae	Amaurobiidae	late summer	2014	j	Amaurobius sp.
Yiftah	Center	Araneae	Araneidae	late summer	2014	Male	Singa neta
Zar'it	natural habitat	Araneae	Araneidae	late summer	2014	Male	Singa neta
Zar'it	natural habitat	Araneae	Araneidae	late summer	2014	saM	Singa neta
Dishon	Border	Araneae	Cithaeronidae	late summer	2014	Female	Cithaeron praedonius
Dishon	natural habitat	Araneae	Cithaeronidae	late summer	2014	Male	Cithaeron praedonius
Zar'it	Near neighboring vineyard	Araneae	Clubionidae	late summer	2014	Female	Clubiona sp.
Dishon	Border	Araneae	Ctenidae	late summer	2014	Male	Anahita syriaca
Yiftah	natural habitat	Araneae	Ctenidae	early summer	2014	saM	Anahita syriaca
Dishon	Near neighboring vineyard	Araneae	Desidae	early summer	2014	saF	Desid sp.
Yiftah	Near neighboring vineyard	Araneae	Dysderidae	late summer	2014	J	Dysdera sp.
Yiftah	Near neighboring vineyard	Araneae	Dysderidae	late summer	2014	j	Dysdera sp.
Yiftah	Near neighboring vineyard	Araneae	Dysderidae	late summer	2014	Female	Dysdera sp.
Yiftah	Border	Araneae	Dysderidae	early summer	2014	j	Dysdera sp.
Yiftah	Center	Araneae	Dysderidae	early summer	2014	j	Dysdera sp.
Dishon	Center	Araneae	Dysderidae	early summer	2014	j	Dysdera sp.
Zar'it	natural habitat	Araneae	Dysderidae	early summer	2014	Male	Harpactea sp.
Yiftah	Border	Araneae	Filistatidae	early summer	2014	Male	Pritha albimaculata
Zar'it	Border	Araneae	Filistatidae	early summer	2014	Male	Pritha albimaculata
Zar'it	Center	Araneae	Filistatidae	early summer	2014	Male	Pritha albimaculata
Zar'it	Center	Araneae	Filistatidae	early summer	2014	Male	Pritha albimaculata
Zar'it	Center	Araneae	Filistatidae	early summer	2014	Male	Pritha albimaculata
Yiftah	Center	Araneae	Filistatidae	early summer	2014	Male	Pritha albimaculata
Yiftah	natural habitat	Araneae	Filistatidae	early summer	2014	Male	Pritha albimaculata
Zar'it	Near neighboring vineyard	Araneae	Filistatidae	early summer	2014	Male	Pritha albimaculata
Dishon	Near neighboring vineyard	Araneae	Filistatidae	early summer	2014	Male	Zaitunia schmitzi
Dishon	Border	Araneae	Gnaphosidae	late summer	2014	Male	Civizelotes solstitialis
Zar'it	Center	Araneae	Gnaphosidae	late summer	2014	Male	Civizelotes solstitialis
Zar'it	natural habitat	Araneae	Gnaphosidae	late summer	2014	Female	Civizelotes solstitialis
Dishon	natural habitat	Araneae	Gnaphosidae	late summer	2014	Male	Civizelotes solstitialis
Dishon	Near neighboring vineyard	Araneae	Gnaphosidae	late summer	2014	Male	Civizelotes solstitialis
Zar'it	Near neighboring vineyard	Araneae	Gnaphosidae	late summer	2014	Male	Civizelotes solstitialis
Zar'it	Border	Araneae	Gnaphosidae	early summer	2014	Male	Gnaphosid sp. D
Yiftah	natural habitat	Araneae	Gnaphosidae	early summer	2014	Male	Gnaphosid sp. E
Yiftah	natural habitat	Araneae	Gnaphosidae	early summer	2014	Male	Gnaphosid sp. F
Zar'it	Near neighboring vineyard	Araneae	Gnaphosidae	late summer	2014	Female	Gnaphosid sp. G
Dishon	Border	Araneae	Gnaphosidae	early summer	2014	Male	Heser aradensis
Dishon	Center	Araneae	Gnaphosidae	early summer	2014	Male	Heser aradensis
Yiftah	natural habitat	Araneae	Gnaphosidae	early summer	2014	Male	Heser aradensis
Yiftah	natural habitat	Araneae	Gnaphosidae	early summer	2014	Male	Heser aradensis
Yiftah	natural habitat	Araneae	Gnaphosidae	early summer	2014	Female	Heser aradensis
Yiftah	Border	Araneae	Gnaphosidae	late summer	2014	Male	Heser nilicola
Yiftah	Border	Araneae	Gnaphosidae	late summer	2014	Male	Heser nilicola
Yiftah	Border	Araneae	Gnaphosidae	late summer	2014	Female	Heser nilicola
Yiftah	Border	Araneae	Gnaphosidae	late summer	2014	Male	Heser nilicola
Yiftah	Center	Araneae	Gnaphosidae	late summer	2014	Male	Heser nilicola
Yiftah	Near neighboring vineyard	Araneae	Gnaphosidae	late summer	2014	Male	Heser nilicola
Yiftah	Near neighboring vineyard	Araneae	Gnaphosidae	late summer	2014	Female	Heser nilicola
Yiftah	Border	Araneae	Gnaphosidae	early summer	2014	Female	Heser nilicola
Yiftah	Border	Araneae	Gnaphosidae	early summer	2014	Male	Heser nilicola
Yiftah	Border	Araneae	Gnaphosidae	early summer	2014	Female	Heser nilicola
Yiftah	Center	Araneae	Gnaphosidae	early summer	2014	Male	Heser nilicola
Yiftah	natural habitat	Araneae	Gnaphosidae	early summer	2014	Female	Marinarozelotes miniglossus
Zar'it	Border	Araneae	Gnaphosidae	late summer	2014	Female	Micaria ignea
Zar'it	Border	Araneae	Gnaphosidae	late summer	2014	Female	Micaria ignea
Zar'it	Border	Araneae	Gnaphosidae	late summer	2014	Male	Micaria ignea
Zar'it	Border	Araneae	Gnaphosidae	late summer	2014	Male	Micaria ignea
Zar'it	Border	Araneae	Gnaphosidae	late summer	2014	Male	Micaria ignea
Zar'it	Border	Araneae	Gnaphosidae	late summer	2014	Male	Micaria ignea
Zar'it	Border	Araneae	Gnaphosidae	late summer	2014	Female	Micaria ignea
Zar'it	Border	Araneae	Gnaphosidae	late summer	2014	Male	Micaria ignea
Zar'it	Border	Araneae	Gnaphosidae	late summer	2014	Male	Micaria ignea
Zar'it	Border	Araneae	Gnaphosidae	late summer	2014	Male	Micaria ignea
Zar'it	Border	Araneae	Gnaphosidae	late summer	2014	Male	Micaria ignea
Zar'it	Border	Araneae	Gnaphosidae	late summer	2014	Male	Micaria ignea
Zar'it	Border	Araneae	Gnaphosidae	late summer	2014	Male	Micaria ignea
Zar'it	Border	Araneae	Gnaphosidae	late summer	2014	Male	Micaria ignea
Zar'it	Border	Araneae	Gnaphosidae	late summer	2014	Male	Micaria ignea
Zar'it	Border	Araneae	Gnaphosidae	late summer	2014	Male	Micaria ignea
Zar'it	natural habitat	Araneae	Gnaphosidae	late summer	2014	Male	Micaria ignea
Yiftah	Center	Araneae	Gnaphosidae	late summer	2014	Female	Pterotricha cambridgei
Zar'it	natural habitat	Araneae	Gnaphosidae	early summer	2014	Female	Pterotricha engediensis
Yiftah	Border	Araneae	Gnaphosidae	late summer	2014	Male	Pterotricha levantina
Yiftah	Border	Araneae	Gnaphosidae	late summer	2014	Male	Pterotricha levantina
Yiftah	Border	Araneae	Gnaphosidae	late summer	2014	Male	Pterotricha levantina
Yiftah	Border	Araneae	Gnaphosidae	late summer	2014	Male	Pterotricha levantina
Yiftah	Border	Araneae	Gnaphosidae	late summer	2014	Male	Pterotricha levantina
Yiftah	Border	Araneae	Gnaphosidae	late summer	2014	Male	Pterotricha levantina
Zar'it	Border	Araneae	Gnaphosidae	late summer	2014	Male	Pterotricha levantina
Yiftah	Border	Araneae	Gnaphosidae	late summer	2014	Male	Pterotricha levantina
Yiftah	Border	Araneae	Gnaphosidae	late summer	2014	Male	Pterotricha levantina
Yiftah	Border	Araneae	Gnaphosidae	late summer	2014	Male	Pterotricha levantina
Yiftah	Border	Araneae	Gnaphosidae	late summer	2014	Male	Pterotricha levantina
Yiftah	Border	Araneae	Gnaphosidae	late summer	2014	Male	Pterotricha levantina
Yiftah	Border	Araneae	Gnaphosidae	late summer	2014	Male	Pterotricha levantina
Yiftah	Border	Araneae	Gnaphosidae	late summer	2014	Male	Pterotricha levantina
Yiftah	Border	Araneae	Gnaphosidae	late summer	2014	Female	Pterotricha levantina
Zar'it	Border	Araneae	Gnaphosidae	late summer	2014	Female	Pterotricha levantina
Zar'it	Border	Araneae	Gnaphosidae	late summer	2014	Male	Pterotricha levantina
Yiftah	Center	Araneae	Gnaphosidae	late summer	2014	Female	Pterotricha levantina
Yiftah	Center	Araneae	Gnaphosidae	late summer	2014	Male	Pterotricha levantina
Zar'it	Center	Araneae	Gnaphosidae	late summer	2014	Female	Pterotricha levantina
Zar'it	Center	Araneae	Gnaphosidae	late summer	2014	Male	Pterotricha levantina
Zar'it	natural habitat	Araneae	Gnaphosidae	late summer	2014	Male	Pterotricha levantina
Zar'it	natural habitat	Araneae	Gnaphosidae	late summer	2014	Male	Pterotricha levantina
Zar'it	natural habitat	Araneae	Gnaphosidae	late summer	2014	Male	Pterotricha levantina
Yiftah	natural habitat	Araneae	Gnaphosidae	late summer	2014	Male	Pterotricha levantina
Yiftah	natural habitat	Araneae	Gnaphosidae	late summer	2014	Male	Pterotricha levantina
Zar'it	natural habitat	Araneae	Gnaphosidae	late summer	2014	Male	Pterotricha levantina
Yiftah	natural habitat	Araneae	Gnaphosidae	late summer	2014	Male	Pterotricha levantina
Yiftah	natural habitat	Araneae	Gnaphosidae	late summer	2014	Male	Pterotricha levantina
Yiftah	Near neighboring vineyard	Araneae	Gnaphosidae	late summer	2014	Male	Pterotricha levantina
Yiftah	Near neighboring vineyard	Araneae	Gnaphosidae	late summer	2014	Male	Pterotricha levantina
Yiftah	Near neighboring vineyard	Araneae	Gnaphosidae	late summer	2014	Male	Pterotricha levantina
Yiftah	Near neighboring vineyard	Araneae	Gnaphosidae	late summer	2014	Male	Pterotricha levantina
Yiftah	Near neighboring vineyard	Araneae	Gnaphosidae	late summer	2014	Male	Pterotricha levantina
Zar'it	Near neighboring vineyard	Araneae	Gnaphosidae	late summer	2014	Female	Pterotricha levantina
Zar'it	Near neighboring vineyard	Araneae	Gnaphosidae	late summer	2014	Female	Pterotricha levantina
Zar'it	Near neighboring vineyard	Araneae	Gnaphosidae	late summer	2014	Male	Pterotricha levantina
Zar'it	Near neighboring vineyard	Araneae	Gnaphosidae	late summer	2014	Male	Pterotricha levantina
Zar'it	Near neighboring vineyard	Araneae	Gnaphosidae	late summer	2014	Male	Pterotricha levantina
Dishon	Near neighboring vineyard	Araneae	Gnaphosidae	late summer	2014	Female	Pterotricha levantina
Zar'it	Near neighboring vineyard	Araneae	Gnaphosidae	late summer	2014	Male	Pterotricha levantina
Zar'it	Near neighboring vineyard	Araneae	Gnaphosidae	late summer	2014	Male	Pterotricha levantina
Yiftah	Center	Araneae	Gnaphosidae	early summer	2014	Male	Pterotricha levantina
Yiftah	Center	Araneae	Gnaphosidae	early summer	2014	Male	Pterotricha levantina
Zar'it	natural habitat	Araneae	Gnaphosidae	early summer	2014	Female	Pterotricha levantina
Zar'it	natural habitat	Araneae	Gnaphosidae	early summer	2014	Male	Pterotricha levantina
Zar'it	natural habitat	Araneae	Gnaphosidae	early summer	2014	Male	Pterotricha levantina
Zar'it	natural habitat	Araneae	Gnaphosidae	early summer	2014	Female	Pterotricha levantina
Yiftah	natural habitat	Araneae	Gnaphosidae	early summer	2014	Female	Pterotricha levantina
Dishon	natural habitat	Araneae	Gnaphosidae	early summer	2014	Female	Pterotricha levantina
Dishon	Near neighboring vineyard	Araneae	Gnaphosidae	early summer	2014	Male	Pterotricha levantina
Zar'it	Center	Araneae	Gnaphosidae	late summer	2014	Female	Pterotricha parasyriaca
Zar'it	Border	Araneae	Gnaphosidae	late summer	2014	saF	Unidentified Gnaphosidae
Dishon	Border	Araneae	Gnaphosidae	late summer	2014	j	Unidentified Gnaphosidae
Dishon	Border	Araneae	Gnaphosidae	late summer	2014	j	Unidentified Gnaphosidae
Zar'it	Border	Araneae	Gnaphosidae	late summer	2014	j	Unidentified Gnaphosidae
Zar'it	Border	Araneae	Gnaphosidae	late summer	2014	j	Unidentified Gnaphosidae
Zar'it	Border	Araneae	Gnaphosidae	late summer	2014	j	Unidentified Gnaphosidae
Zar'it	Border	Araneae	Gnaphosidae	late summer	2014	j	Unidentified Gnaphosidae
Zar'it	Border	Araneae	Gnaphosidae	late summer	2014	saF	Unidentified Gnaphosidae
Zar'it	Border	Araneae	Gnaphosidae	late summer	2014	saF	Unidentified Gnaphosidae
Yiftah	Center	Araneae	Gnaphosidae	late summer	2014	j	Unidentified Gnaphosidae
Yiftah	Center	Araneae	Gnaphosidae	late summer	2014	j	Unidentified Gnaphosidae
Yiftah	Center	Araneae	Gnaphosidae	late summer	2014	j	Unidentified Gnaphosidae
Dishon	Center	Araneae	Gnaphosidae	late summer	2014	j	Unidentified Gnaphosidae
Zar'it	natural habitat	Araneae	Gnaphosidae	late summer	2014	j	Unidentified Gnaphosidae
Yiftah	natural habitat	Araneae	Gnaphosidae	late summer	2014	j	Unidentified Gnaphosidae
Yiftah	natural habitat	Araneae	Gnaphosidae	late summer	2014	j	Unidentified Gnaphosidae
Yiftah	natural habitat	Araneae	Gnaphosidae	late summer	2014	j	Unidentified Gnaphosidae
Yiftah	natural habitat	Araneae	Gnaphosidae	late summer	2014	j	Unidentified Gnaphosidae
Yiftah	natural habitat	Araneae	Gnaphosidae	late summer	2014	j	Unidentified Gnaphosidae
Yiftah	natural habitat	Araneae	Gnaphosidae	late summer	2014	j	Unidentified Gnaphosidae
Yiftah	natural habitat	Araneae	Gnaphosidae	late summer	2014	j	Unidentified Gnaphosidae
Yiftah	natural habitat	Araneae	Gnaphosidae	late summer	2014	j	Unidentified Gnaphosidae
Yiftah	natural habitat	Araneae	Gnaphosidae	late summer	2014	j	Unidentified Gnaphosidae
Yiftah	natural habitat	Araneae	Gnaphosidae	late summer	2014	j	Unidentified Gnaphosidae
Yiftah	natural habitat	Araneae	Gnaphosidae	late summer	2014	j	Unidentified Gnaphosidae
Yiftah	natural habitat	Araneae	Gnaphosidae	late summer	2014	saF	Unidentified Gnaphosidae
Yiftah	natural habitat	Araneae	Gnaphosidae	late summer	2014	j	Unidentified Gnaphosidae
Dishon	Near neighboring vineyard	Araneae	Gnaphosidae	late summer	2014	j	Unidentified Gnaphosidae
Dishon	Near neighboring vineyard	Araneae	Gnaphosidae	late summer	2014	j	Unidentified Gnaphosidae
Zar'it	Near neighboring vineyard	Araneae	Gnaphosidae	late summer	2014	saF	Unidentified Gnaphosidae
Dishon	Near neighboring vineyard	Araneae	Gnaphosidae	late summer	2014	j	Unidentified Gnaphosidae
Dishon	Near neighboring vineyard	Araneae	Gnaphosidae	late summer	2014	j	Unidentified Gnaphosidae
Dishon	Near neighboring vineyard	Araneae	Gnaphosidae	late summer	2014	j	Unidentified Gnaphosidae
Zar'it	Border	Araneae	Gnaphosidae	early summer	2014	j	Unidentified Gnaphosidae
Zar'it	Border	Araneae	Gnaphosidae	early summer	2014	j	Unidentified Gnaphosidae
Dishon	Border	Araneae	Gnaphosidae	early summer	2014	saF	Unidentified Gnaphosidae
Dishon	Border	Araneae	Gnaphosidae	early summer	2014	j	Unidentified Gnaphosidae
Zar'it	Border	Araneae	Gnaphosidae	early summer	2014	j	Unidentified Gnaphosidae
Yiftah	Border	Araneae	Gnaphosidae	early summer	2014	j	Unidentified Gnaphosidae
Yiftah	Border	Araneae	Gnaphosidae	early summer	2014	j	Unidentified Gnaphosidae
Yiftah	Border	Araneae	Gnaphosidae	early summer	2014	j	Unidentified Gnaphosidae
Yiftah	Center	Araneae	Gnaphosidae	early summer	2014	saF	Unidentified Gnaphosidae
Dishon	Center	Araneae	Gnaphosidae	early summer	2014	saF	Unidentified Gnaphosidae
Zar'it	natural habitat	Araneae	Gnaphosidae	early summer	2014	j	Unidentified Gnaphosidae
Zar'it	natural habitat	Araneae	Gnaphosidae	early summer	2014	j	Unidentified Gnaphosidae
Dishon	natural habitat	Araneae	Gnaphosidae	early summer	2014	saM	Unidentified Gnaphosidae
Yiftah	natural habitat	Araneae	Gnaphosidae	early summer	2014	j	Unidentified Gnaphosidae
Dishon	Near neighboring vineyard	Araneae	Gnaphosidae	early summer	2014	j	Unidentified Gnaphosidae
Dishon	Near neighboring vineyard	Araneae	Gnaphosidae	early summer	2014	j	Unidentified Gnaphosidae
Dishon	Near neighboring vineyard	Araneae	Gnaphosidae	early summer	2014	j	Unidentified Gnaphosidae
Dishon	Near neighboring vineyard	Araneae	Gnaphosidae	early summer	2014	j	Unidentified Gnaphosidae
Yiftah	Near neighboring vineyard	Araneae	Gnaphosidae	early summer	2014	Male	Zelotes paradderet
Dishon	Near neighboring vineyard	Araneae	Gnaphosidae	early summer	2014	Male	Zelotes paradderet
Zar'it	Center	Araneae	Gnaphosidae	early summer	2014	Male	Zelotes zin
Yiftah	natural habitat	Araneae	Gnaphosidae	early summer	2014	Male	Zelotes zin
Yiftah	natural habitat	Araneae	Gnaphosidae	early summer	2014	Male	Zelotes zin
Yiftah	natural habitat	Araneae	Gnaphosidae	early summer	2014	Male	Zelotes zin
Yiftah	natural habitat	Araneae	Gnaphosidae	early summer	2014	Male	Zelotes zin
Yiftah	natural habitat	Araneae	Gnaphosidae	early summer	2014	Male	Zelotes zin
Dishon	natural habitat	Araneae	Gnaphosidae	early summer	2014	Male	Zelotes zin
Dishon	natural habitat	Araneae	Gnaphosidae	early summer	2014	Male	Zelotes zin
Dishon	natural habitat	Araneae	Gnaphosidae	early summer	2014	Male	Zelotes zin
Yiftah	natural habitat	Araneae	Gnaphosidae	early summer	2014	Male	Zelotes zin
Dishon	natural habitat	Araneae	Gnaphosidae	early summer	2014	Male	Zelotes zin
Dishon	natural habitat	Araneae	Idiopidae	late summer	2014	Male	Titanidiops syriacus
Yiftah	Center	Araneae	Linyphiidae	late summer	2014	Female	Agyneta pseudorurestris
Dishon	Border	Araneae	Linyphiidae	early summer	2014	Female	Agyneta pseudorurestris
Yiftah	Center	Araneae	Linyphiidae	early summer	2014	Male	Agyneta pseudorurestris
Yiftah	Center	Araneae	Linyphiidae	early summer	2014	Male	Agyneta pseudorurestris
Yiftah	Center	Araneae	Linyphiidae	early summer	2014	Male	Agyneta pseudorurestris
Yiftah	Center	Araneae	Linyphiidae	early summer	2014	Male	Agyneta pseudorurestris
Yiftah	Center	Araneae	Linyphiidae	early summer	2014	Male	Agyneta pseudorurestris
Yiftah	Near neighboring vineyard	Araneae	Linyphiidae	early summer	2014	Male	Agyneta pseudorurestris
Yiftah	Near neighboring vineyard	Araneae	Linyphiidae	early summer	2014	Female	Agyneta pseudorurestris
Yiftah	Border	Araneae	Linyphiidae	early summer	2014	Male	Linyphiid sp. A
Yiftah	Near neighboring vineyard	Araneae	Linyphiidae	early summer	2014	Male	Linyphiid sp. A
Dishon	Near neighboring vineyard	Araneae	Linyphiidae	early summer	2014	Male	Linyphiid sp. A
Yiftah	Center	Araneae	Linyphiidae	late summer	2014	Male	Linyphiid sp. B
Yiftah	Near neighboring vineyard	Araneae	Linyphiidae	late summer	2014	Male	Linyphiid sp. B
Yiftah	Near neighboring vineyard	Araneae	Linyphiidae	late summer	2014	Male	Linyphiid sp. B
Yiftah	Near neighboring vineyard	Araneae	Linyphiidae	late summer	2014	Male	Linyphiid sp. B
Yiftah	Near neighboring vineyard	Araneae	Linyphiidae	late summer	2014	Male	Linyphiid sp. B
Zar'it	Border	Araneae	Linyphiidae	early summer	2014	Male	Linyphiid sp. B
Yiftah	Border	Araneae	Linyphiidae	early summer	2014	Male	Linyphiid sp. B
Yiftah	Center	Araneae	Linyphiidae	early summer	2014	Male	Linyphiid sp. C
Yiftah	Border	Araneae	Linyphiidae	late summer	2014	saF	Unidentified Linyphiidae
Dishon	Border	Araneae	Linyphiidae	late summer	2014	j	Unidentified Linyphiidae
Dishon	Border	Araneae	Linyphiidae	late summer	2014	j	Unidentified Linyphiidae
Dishon	Border	Araneae	Linyphiidae	late summer	2014	j	Unidentified Linyphiidae
Dishon	Border	Araneae	Linyphiidae	late summer	2014	j	Unidentified Linyphiidae
Dishon	Border	Araneae	Linyphiidae	late summer	2014	j	Unidentified Linyphiidae
Yiftah	Border	Araneae	Linyphiidae	late summer	2014	j	Unidentified Linyphiidae
Yiftah	Border	Araneae	Linyphiidae	late summer	2014	j	Unidentified Linyphiidae
Yiftah	Near neighboring vineyard	Araneae	Linyphiidae	late summer	2014	j	Unidentified Linyphiidae
Zar'it	Near neighboring vineyard	Araneae	Linyphiidae	late summer	2014	j	Unidentified Linyphiidae
Zar'it	Near neighboring vineyard	Araneae	Linyphiidae	late summer	2014	j	Unidentified Linyphiidae
Dishon	Border	Araneae	Linyphiidae	early summer	2014	j	Unidentified Linyphiidae
Dishon	Border	Araneae	Linyphiidae	early summer	2014	j	Unidentified Linyphiidae
Yiftah	Border	Araneae	Linyphiidae	early summer	2014	j	Unidentified Linyphiidae
Dishon	Center	Araneae	Linyphiidae	early summer	2014	saM	Unidentified Linyphiidae
Zar'it	Center	Araneae	Linyphiidae	early summer	2014	saF	Unidentified Linyphiidae
Zar'it	Center	Araneae	Linyphiidae	early summer	2014	saF	Unidentified Linyphiidae
Dishon	Center	Araneae	Linyphiidae	early summer	2014	j	Unidentified Linyphiidae
Dishon	Center	Araneae	Linyphiidae	early summer	2014	j	Unidentified Linyphiidae
Dishon	Center	Araneae	Linyphiidae	early summer	2014	j	Unidentified Linyphiidae
Yiftah	natural habitat	Araneae	Linyphiidae	early summer	2014	j	Unidentified Linyphiidae
Yiftah	natural habitat	Araneae	Linyphiidae	early summer	2014	j	Unidentified Linyphiidae
Zar'it	natural habitat	Araneae	Linyphiidae	early summer	2014	j	Unidentified Linyphiidae
Zar'it	natural habitat	Araneae	Linyphiidae	early summer	2014	j	Unidentified Linyphiidae
Yiftah	Near neighboring vineyard	Araneae	Linyphiidae	early summer	2014	j	Unidentified Linyphiidae
Dishon	Near neighboring vineyard	Araneae	Linyphiidae	early summer	2014	j	Unidentified Linyphiidae
Zar'it	Border	Araneae	Lycosidae	late summer	2014	j	Alopecosa albofasciata
Dishon	Center	Araneae	Lycosidae	late summer	2014	j	Alopecosa albofasciata
Zar'it	Center	Araneae	Lycosidae	late summer	2014	j	Alopecosa albofasciata
Dishon	Near neighboring vineyard	Araneae	Lycosidae	late summer	2014	j	Alopecosa albofasciata
Dishon	Border	Araneae	Lycosidae	early summer	2014	j	Alopecosa albofasciata
Yiftah	natural habitat	Araneae	Lycosidae	early summer	2014	j	Alopecosa albofasciata
Yiftah	Border	Araneae	Lycosidae	late summer	2014	Male	Hogna graeca
Dishon	Center	Araneae	Lycosidae	late summer	2014	Female	Hogna graeca
Zar'it	Center	Araneae	Lycosidae	late summer	2014	Male	Hogna graeca
Zar'it	natural habitat	Araneae	Lycosidae	late summer	2014	Male	Hogna graeca
Dishon	natural habitat	Araneae	Lycosidae	late summer	2014	Male	Hogna graeca
Zar'it	natural habitat	Araneae	Lycosidae	late summer	2014	Male	Hogna graeca
Yiftah	Near neighboring vineyard	Araneae	Lycosidae	late summer	2014	Female	Hogna graeca
Yiftah	Near neighboring vineyard	Araneae	Lycosidae	late summer	2014	Male	Hogna graeca
Dishon	Near neighboring vineyard	Araneae	Lycosidae	late summer	2014	Female	Hogna graeca
Dishon	Near neighboring vineyard	Araneae	Lycosidae	late summer	2014	Male	Hogna graeca
Dishon	Near neighboring vineyard	Araneae	Lycosidae	late summer	2014	Male	Hogna graeca
Yiftah	Border	Araneae	Lycosidae	early summer	2014	j	Hogna graeca
Yiftah	Border	Araneae	Lycosidae	early summer	2014	j	Hogna graeca
Dishon	Border	Araneae	Lycosidae	early summer	2014	saF	Hogna graeca
Dishon	Border	Araneae	Lycosidae	early summer	2014	saF	Hogna graeca
Dishon	Border	Araneae	Lycosidae	early summer	2014	saF	Hogna graeca
Dishon	Border	Araneae	Lycosidae	early summer	2014	j	Hogna graeca
Zar'it	Center	Araneae	Lycosidae	early summer	2014	j	Hogna graeca
Zar'it	Center	Araneae	Lycosidae	early summer	2014	j	Hogna graeca
Dishon	Center	Araneae	Lycosidae	early summer	2014	j	Hogna graeca
Dishon	Center	Araneae	Lycosidae	early summer	2014	j	Hogna graeca
Dishon	Center	Araneae	Lycosidae	early summer	2014	j	Hogna graeca
Dishon	Center	Araneae	Lycosidae	early summer	2014	j	Hogna graeca
Dishon	natural habitat	Araneae	Lycosidae	early summer	2014	j	Hogna graeca
Dishon	natural habitat	Araneae	Lycosidae	early summer	2014	j	Hogna graeca
Zar'it	Near neighboring vineyard	Araneae	Lycosidae	early summer	2014	Female	Hogna graeca
Zar'it	Near neighboring vineyard	Araneae	Lycosidae	early summer	2014	j	Hogna graeca
Yiftah	Near neighboring vineyard	Araneae	Lycosidae	early summer	2014	j	Hogna graeca
Zar'it	Center	Araneae	Lycosidae	late summer	2014	saM	Hogna graeca
Yiftah	Border	Araneae	Lycosidae	early summer	2014	saF	Hogna graeca
Yiftah	Center	Araneae	Lycosidae	early summer	2014	j	Hogna graeca
Zar'it	natural habitat	Araneae	Lycosidae	early summer	2014	j	Hogna graeca
Zar'it	Border	Araneae	Lycosidae	late summer	2014	Male	Lycosa piochardi
Dishon	Center	Araneae	Lycosidae	late summer	2014	Male	Lycosa piochardi
Dishon	natural habitat	Araneae	Lycosidae	late summer	2014	Male	Lycosa piochardi
Dishon	natural habitat	Araneae	Lycosidae	late summer	2014	Male	Lycosa piochardi
Zar'it	Border	Araneae	Lycosidae	early summer	2014	j	Lycosa piochardi
Zar'it	Center	Araneae	Lycosidae	early summer	2014	j	Lycosa piochardi
Zar'it	Center	Araneae	Lycosidae	early summer	2014	j	Lycosa piochardi
Yiftah	natural habitat	Araneae	Lycosidae	early summer	2014	Female	Lycosa piochardi
Dishon	natural habitat	Araneae	Lycosidae	early summer	2014	Female	Lycosa piochardi
Dishon	natural habitat	Araneae	Lycosidae	early summer	2014	j	Lycosa piochardi
Dishon	natural habitat	Araneae	Lycosidae	late summer	2014	j	Pardosa subsordidatula
Zar'it	Near neighboring vineyard	Araneae	Lycosidae	late summer	2014	j	Pardosa subsordidatula
Dishon	Border	Araneae	Lycosidae	early summer	2014	j	Pardosa subsordidatula
Dishon	Border	Araneae	Lycosidae	early summer	2014	j	Pardosa subsordidatula
Dishon	Border	Araneae	Lycosidae	early summer	2014	j	Pardosa subsordidatula
Dishon	Border	Araneae	Lycosidae	early summer	2014	j	Pardosa subsordidatula
Dishon	Border	Araneae	Lycosidae	early summer	2014	j	Pardosa subsordidatula
Dishon	Border	Araneae	Lycosidae	early summer	2014	j	Pardosa subsordidatula
Yiftah	Center	Araneae	Lycosidae	early summer	2014	j	Pardosa subsordidatula
Yiftah	Center	Araneae	Lycosidae	early summer	2014	j	Pardosa subsordidatula
Dishon	Center	Araneae	Lycosidae	early summer	2014	j	Pardosa subsordidatula
Dishon	Center	Araneae	Lycosidae	early summer	2014	j	Pardosa subsordidatula
Yiftah	natural habitat	Araneae	Lycosidae	early summer	2014	j	Pardosa subsordidatula
Yiftah	Near neighboring vineyard	Araneae	Lycosidae	early summer	2014	j	Pardosa subsordidatula
Zar'it	Near neighboring vineyard	Araneae	Lycosidae	late summer	2014	j	Unidentified Lycosidae
Dishon	Border	Araneae	Lycosidae	early summer	2014	saM	Unidentified Lycosidae
Dishon	Border	Araneae	Lycosidae	early summer	2014	saM	Unidentified Lycosidae
Yiftah	Border	Araneae	Lycosidae	early summer	2014	j	Unidentified Lycosidae
Yiftah	Border	Araneae	Lycosidae	early summer	2014	j	Unidentified Lycosidae
Yiftah	Border	Araneae	Lycosidae	early summer	2014	j	Unidentified Lycosidae
Zar'it	natural habitat	Araneae	Lycosidae	early summer	2014	j	Unidentified Lycosidae
Dishon	natural habitat	Araneae	Lycosidae	early summer	2014	j	Unidentified Lycosidae
Dishon	Near neighboring vineyard	Araneae	Lycosidae	early summer	2014	j	Unidentified Lycosidae
Dishon	Near neighboring vineyard	Araneae	Lycosidae	early summer	2014	j	Unidentified Lycosidae
Dishon	Near neighboring vineyard	Araneae	Lycosidae	early summer	2014	j	Unidentified Lycosidae
Dishon	Near neighboring vineyard	Araneae	Lycosidae	early summer	2014	j	Unidentified Lycosidae
Dishon	Near neighboring vineyard	Araneae	Lycosidae	early summer	2014	j	Unidentified Lycosidae
Dishon	Near neighboring vineyard	Araneae	Lycosidae	early summer	2014	j	Unidentified Lycosidae
Dishon	Border	Araneae	Miturgidae (Zoridae)	early summer	2014	Male	Prochora lycosiformis
Yiftah	natural habitat	Araneae	Miturgidae (Zoridae)	early summer	2014	saF	Prochora lycosiformis
Yiftah	natural habitat	Araneae	Miturgidae (Zoridae)	early summer	2014	saM	Prochora lycosiformis
Dishon	natural habitat	Araneae	Miturgidae (Zoridae)	early summer	2014	Male	Prochora lycosiformis
Dishon	Near neighboring vineyard	Araneae	Miturgidae (Zoridae)	early summer	2014	j	Prochora lycosiformis
Yiftah	natural habitat	Araneae	Oecobiidae	early summer	2014	Male	Oecobius sp. A
Yiftah	natural habitat	Araneae	Oecobiidae	early summer	2014	Male	Oecobius sp. A
Yiftah	natural habitat	Araneae	Oecobiidae	early summer	2014	Male	Oecobius sp. A
Yiftah	natural habitat	Araneae	Oecobiidae	early summer	2014	Male	Oecobius sp. A
Dishon	Border	Araneae	Oonopidae	late summer	2014	j	Unidentified Oonopidae
Dishon	Center	Araneae	Oonopidae	late summer	2014	j	Unidentified Oonopidae
Dishon	Center	Araneae	Oonopidae	late summer	2014	j	Unidentified Oonopidae
Yiftah	natural habitat	Araneae	Oonopidae	late summer	2014	j	Unidentified Oonopidae
Dishon	natural habitat	Araneae	Palpimanidae	early summer	2014	Female	Palpimanus sogdianus
Dishon	natural habitat	Araneae	Palpimanidae	early summer	2014	Male	Palpimanus sogdianus
Yiftah	Center	Araneae	Philodromidae	early summer	2014	j	Thanatus vulgaris
Zar'it	Border	Araneae	Philodromidae	late summer	2014	Male	Thanatus vulgaris
Zar'it	Border	Araneae	Philodromidae	late summer	2014	Female	Thanatus vulgaris
Yiftah	Border	Araneae	Philodromidae	late summer	2014	Female	Thanatus vulgaris
Zar'it	Border	Araneae	Philodromidae	late summer	2014	Male	Thanatus vulgaris
Zar'it	Border	Araneae	Philodromidae	late summer	2014	Male	Thanatus vulgaris
Zar'it	Border	Araneae	Philodromidae	late summer	2014	Male	Thanatus vulgaris
Zar'it	Border	Araneae	Philodromidae	late summer	2014	Male	Thanatus vulgaris
Dishon	Center	Araneae	Philodromidae	late summer	2014	Female	Thanatus vulgaris
Yiftah	Center	Araneae	Philodromidae	late summer	2014	Male	Thanatus vulgaris
Zar'it	Center	Araneae	Philodromidae	late summer	2014	Male	Thanatus vulgaris
Zar'it	Center	Araneae	Philodromidae	late summer	2014	Male	Thanatus vulgaris
Zar'it	Center	Araneae	Philodromidae	late summer	2014	Female	Thanatus vulgaris
Zar'it	Center	Araneae	Philodromidae	late summer	2014	Male	Thanatus vulgaris
Yiftah	natural habitat	Araneae	Philodromidae	late summer	2014	Female	Thanatus vulgaris
Yiftah	Near neighboring vineyard	Araneae	Philodromidae	late summer	2014	Male	Thanatus vulgaris
Yiftah	Near neighboring vineyard	Araneae	Philodromidae	late summer	2014	Male	Thanatus vulgaris
Yiftah	Near neighboring vineyard	Araneae	Philodromidae	late summer	2014	Male	Thanatus vulgaris
Yiftah	Near neighboring vineyard	Araneae	Philodromidae	late summer	2014	Female	Thanatus vulgaris
Yiftah	Near neighboring vineyard	Araneae	Philodromidae	late summer	2014	Female	Thanatus vulgaris
Yiftah	Near neighboring vineyard	Araneae	Philodromidae	late summer	2014	Male	Thanatus vulgaris
Zar'it	Near neighboring vineyard	Araneae	Philodromidae	late summer	2014	Male	Thanatus vulgaris
Zar'it	Near neighboring vineyard	Araneae	Philodromidae	late summer	2014	Male	Thanatus vulgaris
Zar'it	Near neighboring vineyard	Araneae	Philodromidae	late summer	2014	Male	Thanatus vulgaris
Zar'it	Near neighboring vineyard	Araneae	Philodromidae	late summer	2014	Male	Thanatus vulgaris
Zar'it	Near neighboring vineyard	Araneae	Philodromidae	late summer	2014	Male	Thanatus vulgaris
Zar'it	Near neighboring vineyard	Araneae	Philodromidae	late summer	2014	Male	Thanatus vulgaris
Yiftah	Border	Araneae	Philodromidae	early summer	2014	Male	Thanatus vulgaris
Yiftah	Center	Araneae	Philodromidae	early summer	2014	Female	Thanatus vulgaris
Yiftah	Center	Araneae	Philodromidae	early summer	2014	Male	Thanatus vulgaris
Zar'it	natural habitat	Araneae	Philodromidae	early summer	2014	Male	Thanatus vulgaris
Zar'it	natural habitat	Araneae	Philodromidae	early summer	2014	Male	Thanatus vulgaris
Yiftah	natural habitat	Araneae	Philodromidae	early summer	2014	Female	Thanatus vulgaris
Yiftah	natural habitat	Araneae	Philodromidae	early summer	2014	Female	Thanatus vulgaris
Yiftah	Near neighboring vineyard	Araneae	Philodromidae	early summer	2014	Male	Thanatus vulgaris
Yiftah	Near neighboring vineyard	Araneae	Philodromidae	early summer	2014	Male	Thanatus vulgaris
Yiftah	Near neighboring vineyard	Araneae	Philodromidae	early summer	2014	Male	Thanatus vulgaris
Zar'it	Border	Araneae	Philodromidae	late summer	2014	saF	Unidentified Philodromidae
Zar'it	Border	Araneae	Philodromidae	late summer	2014	saM	Unidentified Philodromidae
Dishon	Border	Araneae	Philodromidae	late summer	2014	j	Unidentified Philodromidae
Dishon	Border	Araneae	Philodromidae	late summer	2014	j	Unidentified Philodromidae
Yiftah	Border	Araneae	Philodromidae	late summer	2014	j	Unidentified Philodromidae
Zar'it	Border	Araneae	Philodromidae	late summer	2014	j	Unidentified Philodromidae
Zar'it	Border	Araneae	Philodromidae	late summer	2014	j	Unidentified Philodromidae
Zar'it	Border	Araneae	Philodromidae	late summer	2014	j	Unidentified Philodromidae
Zar'it	Border	Araneae	Philodromidae	late summer	2014	j	Unidentified Philodromidae
Zar'it	Border	Araneae	Philodromidae	late summer	2014	j	Unidentified Philodromidae
Zar'it	Center	Araneae	Philodromidae	late summer	2014	j	Unidentified Philodromidae
Zar'it	natural habitat	Araneae	Philodromidae	late summer	2014	j	Unidentified Philodromidae
Yiftah	natural habitat	Araneae	Philodromidae	late summer	2014	j	Unidentified Philodromidae
Yiftah	Near neighboring vineyard	Araneae	Philodromidae	late summer	2014	j	Unidentified Philodromidae
Yiftah	Near neighboring vineyard	Araneae	Philodromidae	late summer	2014	j	Unidentified Philodromidae
Yiftah	Near neighboring vineyard	Araneae	Philodromidae	late summer	2014	j	Unidentified Philodromidae
Yiftah	Near neighboring vineyard	Araneae	Philodromidae	late summer	2014	j	Unidentified Philodromidae
Yiftah	Near neighboring vineyard	Araneae	Philodromidae	late summer	2014	j	Unidentified Philodromidae
Yiftah	Near neighboring vineyard	Araneae	Philodromidae	late summer	2014	j	Unidentified Philodromidae
Zar'it	Border	Araneae	Philodromidae	early summer	2014	j	Unidentified Philodromidae
Zar'it	Border	Araneae	Philodromidae	early summer	2014	j	Unidentified Philodromidae
Dishon	Border	Araneae	Philodromidae	early summer	2014	j	Unidentified Philodromidae
Dishon	Border	Araneae	Philodromidae	early summer	2014	j	Unidentified Philodromidae
Dishon	Border	Araneae	Philodromidae	early summer	2014	saF	Unidentified Philodromidae
Zar'it	Center	Araneae	Philodromidae	early summer	2014	j	Unidentified Philodromidae
Zar'it	Center	Araneae	Philodromidae	early summer	2014	j	Unidentified Philodromidae
Yiftah	Center	Araneae	Philodromidae	early summer	2014	j	Unidentified Philodromidae
Yiftah	Center	Araneae	Philodromidae	early summer	2014	saM	Unidentified Philodromidae
Dishon	Center	Araneae	Philodromidae	early summer	2014	j	Unidentified Philodromidae
Zar'it	natural habitat	Araneae	Philodromidae	early summer	2014	j	Unidentified Philodromidae
Zar'it	natural habitat	Araneae	Philodromidae	early summer	2014	saF	Unidentified Philodromidae
Yiftah	natural habitat	Araneae	Philodromidae	early summer	2014	j	Unidentified Philodromidae
Yiftah	natural habitat	Araneae	Philodromidae	early summer	2014	j	Unidentified Philodromidae
Dishon	natural habitat	Araneae	Philodromidae	early summer	2014	j	Unidentified Philodromidae
Yiftah	Near neighboring vineyard	Araneae	Philodromidae	early summer	2014	j	Unidentified Philodromidae
Dishon	Near neighboring vineyard	Araneae	Philodromidae	early summer	2014	j	Unidentified Philodromidae
Yiftah	natural habitat	Araneae	Pholcidae	early summer	2014	j	Unidentified Pholcidae
Yiftah	natural habitat	Araneae	Pholcidae	early summer	2014	j	Unidentified Pholcidae
Zar'it	Border	Araneae	Salticidae	late summer	2014	Female	Aelurillus politiventris
Dishon	Border	Araneae	Salticidae	late summer	2014	Female	Aelurillus politiventris
Yiftah	Center	Araneae	Salticidae	late summer	2014	Female	Aelurillus politiventris
Dishon	Center	Araneae	Salticidae	late summer	2014	Female	Aelurillus politiventris
Dishon	natural habitat	Araneae	Salticidae	late summer	2014	Male	Aelurillus politiventris
Zar'it	Near neighboring vineyard	Araneae	Salticidae	late summer	2014	Female	Aelurillus politiventris
Dishon	Near neighboring vineyard	Araneae	Salticidae	late summer	2014	Female	Aelurillus politiventris
Zar'it	Near neighboring vineyard	Araneae	Salticidae	late summer	2014	Female	Aelurillus politiventris
Dishon	Border	Araneae	Salticidae	early summer	2014	Male	Aelurillus politiventris
Dishon	Center	Araneae	Salticidae	early summer	2014	Female	Aelurillus politiventris
Yiftah	natural habitat	Araneae	Salticidae	early summer	2014	Male	Aelurillus politiventris
Yiftah	natural habitat	Araneae	Salticidae	early summer	2014	Male	Aelurillus politiventris
Dishon	natural habitat	Araneae	Salticidae	early summer	2014	Male	Aelurillus politiventris
Yiftah	natural habitat	Araneae	Salticidae	early summer	2014	Female	Aelurillus politiventris
Yiftah	Near neighboring vineyard	Araneae	Salticidae	early summer	2014	Male	Aelurillus politiventris
Yiftah	Near neighboring vineyard	Araneae	Salticidae	early summer	2014	Male	Aelurillus politiventris
Yiftah	natural habitat	Araneae	Salticidae	early summer	2014	Female	Euophrys sp.
Yiftah	natural habitat	Araneae	Salticidae	early summer	2014	Male	Neaetha oculata
Yiftah	natural habitat	Araneae	Salticidae	early summer	2014	Female	Pellenes nigrociliatus
Dishon	Border	Araneae	Salticidae	early summer	2014	Female	Pseudicius amicus
Dishon	Near neighboring vineyard	Araneae	Salticidae	early summer	2014	Male	Rafalus sp.
Yiftah	Border	Araneae	Salticidae	late summer	2014	saF	Unidentified Salticidae
Zar'it	Border	Araneae	Salticidae	late summer	2014	j	Unidentified Salticidae
Dishon	Border	Araneae	Salticidae	late summer	2014	saF	Unidentified Salticidae
Dishon	Border	Araneae	Salticidae	late summer	2014	j	Unidentified Salticidae
Dishon	Border	Araneae	Salticidae	late summer	2014	j	Unidentified Salticidae
Dishon	Border	Araneae	Salticidae	late summer	2014	j	Unidentified Salticidae
Dishon	Border	Araneae	Salticidae	late summer	2014	j	Unidentified Salticidae
Dishon	Border	Araneae	Salticidae	late summer	2014	j	Unidentified Salticidae
Yiftah	Border	Araneae	Salticidae	late summer	2014	j	Unidentified Salticidae
Zar'it	Border	Araneae	Salticidae	late summer	2014	j	Unidentified Salticidae
Dishon	Center	Araneae	Salticidae	late summer	2014	j	Unidentified Salticidae
Dishon	Center	Araneae	Salticidae	late summer	2014	j	Unidentified Salticidae
Dishon	Center	Araneae	Salticidae	late summer	2014	j	Unidentified Salticidae
Zar'it	Center	Araneae	Salticidae	late summer	2014	j	Unidentified Salticidae
Zar'it	Center	Araneae	Salticidae	late summer	2014	j	Unidentified Salticidae
Zar'it	Center	Araneae	Salticidae	late summer	2014	j	Unidentified Salticidae
Zar'it	Center	Araneae	Salticidae	late summer	2014	j	Unidentified Salticidae
Dishon	Center	Araneae	Salticidae	late summer	2014	j	Unidentified Salticidae
Dishon	Center	Araneae	Salticidae	late summer	2014	j	Unidentified Salticidae
Dishon	Center	Araneae	Salticidae	late summer	2014	j	Unidentified Salticidae
Dishon	Center	Araneae	Salticidae	late summer	2014	saM	Unidentified Salticidae
Dishon	Center	Araneae	Salticidae	late summer	2014	j	Unidentified Salticidae
Zar'it	natural habitat	Araneae	Salticidae	late summer	2014	j	Unidentified Salticidae
Zar'it	natural habitat	Araneae	Salticidae	late summer	2014	j	Unidentified Salticidae
Zar'it	natural habitat	Araneae	Salticidae	late summer	2014	j	Unidentified Salticidae
Yiftah	natural habitat	Araneae	Salticidae	late summer	2014	j	Unidentified Salticidae
Dishon	Near neighboring vineyard	Araneae	Salticidae	late summer	2014	j	Unidentified Salticidae
Dishon	Near neighboring vineyard	Araneae	Salticidae	late summer	2014	saF	Unidentified Salticidae
Zar'it	Near neighboring vineyard	Araneae	Salticidae	late summer	2014	j	Unidentified Salticidae
Zar'it	Near neighboring vineyard	Araneae	Salticidae	late summer	2014	j	Unidentified Salticidae
Zar'it	Near neighboring vineyard	Araneae	Salticidae	late summer	2014	j	Unidentified Salticidae
Dishon	Near neighboring vineyard	Araneae	Salticidae	late summer	2014	j	Unidentified Salticidae
Dishon	Near neighboring vineyard	Araneae	Salticidae	late summer	2014	j	Unidentified Salticidae
Zar'it	Near neighboring vineyard	Araneae	Salticidae	late summer	2014	saM	Unidentified Salticidae
Zar'it	Near neighboring vineyard	Araneae	Salticidae	late summer	2014	j	Unidentified Salticidae
Zar'it	Near neighboring vineyard	Araneae	Salticidae	late summer	2014	j	Unidentified Salticidae
Dishon	Border	Araneae	Salticidae	early summer	2014	j	Unidentified Salticidae
Zar'it	Border	Araneae	Salticidae	early summer	2014	j	Unidentified Salticidae
Yiftah	Border	Araneae	Salticidae	early summer	2014	j	Unidentified Salticidae
Zar'it	Center	Araneae	Salticidae	early summer	2014	saF	Unidentified Salticidae
Yiftah	Center	Araneae	Salticidae	early summer	2014	saF	Unidentified Salticidae
Yiftah	Center	Araneae	Salticidae	early summer	2014	j	Unidentified Salticidae
Yiftah	Center	Araneae	Salticidae	early summer	2014	j	Unidentified Salticidae
Dishon	Center	Araneae	Salticidae	early summer	2014	j	Unidentified Salticidae
Dishon	Center	Araneae	Salticidae	early summer	2014	saF	Unidentified Salticidae
Dishon	Center	Araneae	Salticidae	early summer	2014	j	Unidentified Salticidae
Dishon	Center	Araneae	Salticidae	early summer	2014	j	Unidentified Salticidae
Yiftah	Center	Araneae	Salticidae	early summer	2014	j	Unidentified Salticidae
Zar'it	natural habitat	Araneae	Salticidae	early summer	2014	j	Unidentified Salticidae
Zar'it	natural habitat	Araneae	Salticidae	early summer	2014	saM	Unidentified Salticidae
Yiftah	natural habitat	Araneae	Salticidae	early summer	2014	j	Unidentified Salticidae
Yiftah	natural habitat	Araneae	Salticidae	early summer	2014	j	Unidentified Salticidae
Yiftah	natural habitat	Araneae	Salticidae	early summer	2014	j	Unidentified Salticidae
Yiftah	natural habitat	Araneae	Salticidae	early summer	2014	j	Unidentified Salticidae
Dishon	natural habitat	Araneae	Salticidae	early summer	2014	j	Unidentified Salticidae
Dishon	natural habitat	Araneae	Salticidae	early summer	2014	j	Unidentified Salticidae
Yiftah	natural habitat	Araneae	Salticidae	early summer	2014	j	Unidentified Salticidae
Zar'it	natural habitat	Araneae	Salticidae	early summer	2014	j	Unidentified Salticidae
Zar'it	Near neighboring vineyard	Araneae	Salticidae	early summer	2014	saF	Unidentified Salticidae
Yiftah	Near neighboring vineyard	Araneae	Salticidae	early summer	2014	j	Unidentified Salticidae
Dishon	Near neighboring vineyard	Araneae	Salticidae	early summer	2014	j	Unidentified Salticidae
Dishon	Near neighboring vineyard	Araneae	Salticidae	early summer	2014	j	Unidentified Salticidae
Yiftah	Border	Araneae	Scytodidae	late summer	2014	Male	Scytodes thoracica
Yiftah	Near neighboring vineyard	Araneae	Scytodidae	late summer	2014	Male	Scytodes thoracica
Yiftah	Near neighboring vineyard	Araneae	Scytodidae	late summer	2014	Male	Scytodes thoracica
Yiftah	Border	Araneae	Scytodidae	early summer	2014	Male	Scytodes thoracica
Yiftah	Center	Araneae	Scytodidae	early summer	2014	Male	Scytodes thoracica
Yiftah	natural habitat	Araneae	Scytodidae	early summer	2014	Male	Scytodes thoracica
Yiftah	natural habitat	Araneae	Scytodidae	early summer	2014	Male	Scytodes thoracica
Yiftah	Border	Araneae	Scytodidae	early summer	2014	j	Unidentified Scytodidae
Yiftah	Border	Araneae	Scytodidae	early summer	2014	j	Unidentified Scytodidae
Yiftah	Border	Araneae	Scytodidae	early summer	2014	j	Unidentified Scytodidae
Yiftah	Border	Araneae	Scytodidae	early summer	2014	j	Unidentified Scytodidae
Yiftah	Border	Araneae	Scytodidae	early summer	2014	j	Unidentified Scytodidae
Zar'it	Border	Araneae	Sicariidae	late summer	2014	Male	Loxosceles rufescens
Zar'it	Border	Araneae	Sicariidae	late summer	2014	Male	Loxosceles rufescens
Yiftah	Border	Araneae	Sicariidae	late summer	2014	Male	Loxosceles rufescens
Yiftah	Border	Araneae	Sicariidae	late summer	2014	Male	Loxosceles rufescens
Yiftah	Center	Araneae	Sicariidae	late summer	2014	Male	Loxosceles rufescens
Yiftah	Near neighboring vineyard	Araneae	Sicariidae	late summer	2014	Male	Loxosceles rufescens
Yiftah	Near neighboring vineyard	Araneae	Sicariidae	late summer	2014	j	Loxosceles rufescens
Zar'it	Near neighboring vineyard	Araneae	Sicariidae	late summer	2014	j	Loxosceles rufescens
Zar'it	Border	Araneae	Sicariidae	early summer	2014	saF	Loxosceles rufescens
Zar'it	Center	Araneae	Sicariidae	early summer	2014	j	Loxosceles rufescens
Yiftah	Near neighboring vineyard	Araneae	Sicariidae	early summer	2014	Male	Loxosceles rufescens
Yiftah	Near neighboring vineyard	Araneae	Theridiidae	late summer	2014	Male	Euryopis episinoides
Zar'it	Border	Araneae	Theridiidae	late summer	2014	Male	Steatoda erigoniformis
Yiftah	Center	Araneae	Theridiidae	late summer	2014	Male	Theridion negebense
Yiftah	Near neighboring vineyard	Araneae	Theridiidae	late summer	2014	Male	Theridion negebense
Yiftah	Near neighboring vineyard	Araneae	Theridiidae	late summer	2014	Male	Thridiid sp. H
Dishon	Near neighboring vineyard	Araneae	Theridiidae	late summer	2014	j	Unidentified Thridiidae
Dishon	Border	Araneae	Theridiidae	early summer	2014	j	Unidentified Thridiidae
Yiftah	Border	Araneae	Theridiidae	early summer	2014	j	Unidentified Thridiidae
Zar'it	Center	Araneae	Thomisidae	early summer	2014	j	Ozyptila sp.
Zar'it	Border	Araneae	Thomisidae	late summer	2014	j	Unidentified Thomisidae
Zar'it	Border	Araneae	Thomisidae	late summer	2014	j	Unidentified Thomisidae
Dishon	Border	Araneae	Thomisidae	early summer	2014	j	Unidentified Thomisidae
Dishon	Center	Araneae	Thomisidae	early summer	2014	j	Unidentified Thomisidae
Yiftah	natural habitat	Araneae	Thomisidae	early summer	2014	j	Unidentified Thomisidae
Yiftah	natural habitat	Araneae	Thomisidae	early summer	2014	j	Unidentified Thomisidae
Zar'it	Border	Araneae	Thomisidae	early summer	2014	j	Xysticus sp.
Dishon	Near neighboring vineyard	Araneae	Thomisidae	early summer	2014	j	Xysticus sp.
Dishon	Border	Araneae	Titanoecidae	late summer	2014	Male	Nurscia albomaculata
Zar'it	Border	Araneae	Titanoecidae	late summer	2014	Male	Nurscia albomaculata
Yiftah	Near neighboring vineyard	Araneae	Titanoecidae	late summer	2014	Male	Nurscia albomaculata
Yiftah	Near neighboring vineyard	Araneae	Titanoecidae	late summer	2014	Male	Nurscia albomaculata
Zar'it	Near neighboring vineyard	Araneae	Titanoecidae	late summer	2014	Male	Nurscia albomaculata
Zar'it	Border	Araneae	Titanoecidae	early summer	2014	Female	Nurscia albomaculata
Yiftah	Center	Araneae	Titanoecidae	early summer	2014	Female	Nurscia albomaculata
Dishon	Near neighboring vineyard	Araneae	Titanoecidae	early summer	2014	saM	Unidentified Titanoecidae
Yiftah	Border	Araneae	unidentified	late summer	2014	j	Unidentified
Zar'it	Border	Araneae	unidentified	late summer	2014	j	Unidentified
Yiftah	Border	Araneae	unidentified	late summer	2014	j	Unidentified
Yiftah	Border	Araneae	unidentified	late summer	2014	j	Unidentified
Yiftah	Center	Araneae	unidentified	late summer	2014	j	Unidentified
Yiftah	Center	Araneae	unidentified	late summer	2014	j	Unidentified
Zar'it	Center	Araneae	unidentified	late summer	2014	j	Unidentified
Dishon	Center	Araneae	unidentified	late summer	2014	j	Unidentified
Yiftah	natural habitat	Araneae	unidentified	late summer	2014	j	Unidentified
Zar'it	natural habitat	Araneae	unidentified	late summer	2014	j	Unidentified
Yiftah	Near neighboring vineyard	Araneae	unidentified	late summer	2014	j	Unidentified
Yiftah	Near neighboring vineyard	Araneae	unidentified	late summer	2014	j	Unidentified
Yiftah	Near neighboring vineyard	Araneae	unidentified	late summer	2014	j	Unidentified
Yiftah	Near neighboring vineyard	Araneae	unidentified	late summer	2014	j	Unidentified
Zar'it	Border	Araneae	unidentified	early summer	2014	j	Unidentified
Yiftah	Border	Araneae	unidentified	early summer	2014	j	Unidentified
Dishon	Border	Araneae	unidentified	early summer	2014	j	Unidentified
Zar'it	Border	Araneae	unidentified	early summer	2014	j	Unidentified
Dishon	Border	Araneae	unidentified	early summer	2014	j	Unidentified
Dishon	Border	Araneae	unidentified	early summer	2014	j	Unidentified
Yiftah	Border	Araneae	unidentified	early summer	2014	j	Unidentified
Yiftah	Border	Araneae	unidentified	early summer	2014	j	Unidentified
Dishon	Center	Araneae	unidentified	early summer	2014	j	Unidentified
Dishon	Center	Araneae	unidentified	early summer	2014	j	Unidentified
Dishon	Center	Araneae	unidentified	early summer	2014	j	Unidentified
Dishon	Center	Araneae	unidentified	early summer	2014	j	Unidentified
Dishon	Center	Araneae	unidentified	early summer	2014	j	Unidentified
Dishon	Center	Araneae	unidentified	early summer	2014	j	Unidentified
Dishon	Center	Araneae	unidentified	early summer	2014	j	Unidentified
Dishon	Center	Araneae	unidentified	early summer	2014	j	Unidentified
Dishon	Center	Araneae	unidentified	early summer	2014	j	Unidentified
Dishon	Center	Araneae	unidentified	early summer	2014	j	Unidentified
Dishon	Center	Araneae	unidentified	early summer	2014	j	Unidentified
Zar'it	Center	Araneae	unidentified	early summer	2014	j	Unidentified
Zar'it	Center	Araneae	unidentified	early summer	2014	j	Unidentified
Dishon	Center	Araneae	unidentified	early summer	2014	j	Unidentified
Dishon	Center	Araneae	unidentified	early summer	2014	j	Unidentified
Dishon	Center	Araneae	unidentified	early summer	2014	j	Unidentified
Zar'it	Center	Araneae	unidentified	early summer	2014	j	Unidentified
Yiftah	Center	Araneae	unidentified	early summer	2014	Male	Unidentified
Yiftah	Center	Araneae	unidentified	early summer	2014	Male	Unidentified
Yiftah	natural habitat	Araneae	unidentified	early summer	2014	j	Unidentified
Dishon	natural habitat	Araneae	unidentified	early summer	2014	j	Unidentified
Dishon	natural habitat	Araneae	unidentified	early summer	2014	j	Unidentified
Dishon	natural habitat	Araneae	unidentified	early summer	2014	j	Unidentified
Dishon	natural habitat	Araneae	unidentified	early summer	2014	j	Unidentified
Dishon	natural habitat	Araneae	unidentified	early summer	2014	j	Unidentified
Dishon	natural habitat	Araneae	unidentified	early summer	2014	j	Unidentified
Zar'it	Near neighboring vineyard	Araneae	unidentified	early summer	2014	j	Unidentified
Dishon	Near neighboring vineyard	Araneae	unidentified	early summer	2014	j	Unidentified
Dishon	Near neighboring vineyard	Araneae	unidentified	early summer	2014	j	Unidentified
Dishon	Near neighboring vineyard	Araneae	unidentified	early summer	2014	j	Unidentified
Yiftah	Near neighboring vineyard	Araneae	unidentified	early summer	2014	j	Unidentified
Dishon	Near neighboring vineyard	Araneae	unidentified	early summer	2014	j	Unidentified
Dishon	Near neighboring vineyard	Araneae	unidentified	early summer	2014	j	Unidentified
Zar'it	Near neighboring vineyard	Araneae	unidentified	early summer	2014	j	Unidentified
Zar'it	Border	Araneae	Zodariidae	early summer	2014	j	Lachesana sp.
Dishon	natural habitat	Araneae	Zodariidae	early summer	2014	Male	Palaestina eremica
Dishon	natural habitat	Araneae	Zodariidae	early summer	2014	Male	Palaestina eremica
Dishon	natural habitat	Araneae	Zodariidae	early summer	2014	Male	Palaestina eremica
Yiftah	natural habitat	Araneae	Zodariidae	late summer	2014	Male	Palaestina expolita
Yiftah	natural habitat	Araneae	Zodariidae	late summer	2014	Male	Palaestina expolita
Yiftah	natural habitat	Araneae	Zodariidae	late summer	2014	Male	Palaestina expolita
Yiftah	Near neighboring vineyard	Araneae	Zodariidae	late summer	2014	Male	Palaestina expolita
Dishon	Near neighboring vineyard	Araneae	Zodariidae	late summer	2014	Male	Palaestina expolita
Yiftah	Border	Araneae	Zodariidae	early summer	2014	Male	Palaestina expolita
Dishon	Border	Araneae	Zodariidae	early summer	2014	Male	Palaestina expolita
Dishon	Center	Araneae	Zodariidae	early summer	2014	Male	Palaestina expolita
Zar'it	natural habitat	Araneae	Zodariidae	early summer	2014	Male	Palaestina expolita
Dishon	Near neighboring vineyard	Araneae	Zodariidae	early summer	2014	Female	Palaestina expolita
Dishon	Near neighboring vineyard	Araneae	Zodariidae	early summer	2014	Male	Palaestina expolita
Dishon	Near neighboring vineyard	Araneae	Zodariidae	early summer	2014	Male	Palaestina expolita
Yiftah	Border	Araneae	Zodariidae	late summer	2014	saM	Palaestina sp.
Dishon	Near neighboring vineyard	Araneae	Zodariidae	early summer	2014	j	Palaestina sp.
Yiftah	natural habitat	Araneae	Zodariidae	early summer	2014	Male	Pax libani
Yiftah	natural habitat	Araneae	Zodariidae	early summer	2014	Male	Pax palmonii
Dishon	natural habitat	Araneae	Zodariidae	late summer	2014	Male	Trygetus sexoculatus
Yiftah	natural habitat	Araneae	Zodariidae	late summer	2014	Male	Trygetus sexoculatus
Yiftah	natural habitat	Araneae	Zodariidae	early summer	2014	Male	Trygetus sexoculatus
Yiftah	natural habitat	Araneae	Zodariidae	early summer	2014	Female	Trygetus sexoculatus
Yiftah	Border	Araneae	Zodariidae	late summer	2014	j	Unidentified Zodariidae
Yiftah	Border	Araneae	Zodariidae	late summer	2014	j	Unidentified Zodariidae
Yiftah	Border	Araneae	Zodariidae	late summer	2014	j	Unidentified Zodariidae
Yiftah	Border	Araneae	Zodariidae	late summer	2014	j	Unidentified Zodariidae
Yiftah	Border	Araneae	Zodariidae	late summer	2014	j	Unidentified Zodariidae
Yiftah	Border	Araneae	Zodariidae	late summer	2014	j	Unidentified Zodariidae
Yiftah	Border	Araneae	Zodariidae	late summer	2014	j	Unidentified Zodariidae
Yiftah	Border	Araneae	Zodariidae	late summer	2014	j	Unidentified Zodariidae
Yiftah	Border	Araneae	Zodariidae	late summer	2014	saM	Unidentified Zodariidae
Yiftah	Border	Araneae	Zodariidae	late summer	2014	saM	Unidentified Zodariidae
Yiftah	Border	Araneae	Zodariidae	late summer	2014	j	Unidentified Zodariidae
Yiftah	Border	Araneae	Zodariidae	late summer	2014	j	Unidentified Zodariidae
Yiftah	Border	Araneae	Zodariidae	late summer	2014	j	Unidentified Zodariidae
Yiftah	Border	Araneae	Zodariidae	late summer	2014	j	Unidentified Zodariidae
Yiftah	Center	Araneae	Zodariidae	late summer	2014	j	Unidentified Zodariidae
Dishon	Center	Araneae	Zodariidae	late summer	2014	j	Unidentified Zodariidae
Dishon	Center	Araneae	Zodariidae	late summer	2014	j	Unidentified Zodariidae
Dishon	Center	Araneae	Zodariidae	late summer	2014	j	Unidentified Zodariidae
Yiftah	natural habitat	Araneae	Zodariidae	late summer	2014	j	Unidentified Zodariidae
Dishon	natural habitat	Araneae	Zodariidae	late summer	2014	j	Unidentified Zodariidae
Dishon	natural habitat	Araneae	Zodariidae	late summer	2014	j	Unidentified Zodariidae
Yiftah	Near neighboring vineyard	Araneae	Zodariidae	late summer	2014	saM	Unidentified Zodariidae
Yiftah	Near neighboring vineyard	Araneae	Zodariidae	late summer	2014	saM	Unidentified Zodariidae
Yiftah	Near neighboring vineyard	Araneae	Zodariidae	late summer	2014	saM	Unidentified Zodariidae
Yiftah	Near neighboring vineyard	Araneae	Zodariidae	late summer	2014	j	Unidentified Zodariidae
Yiftah	Near neighboring vineyard	Araneae	Zodariidae	late summer	2014	j	Unidentified Zodariidae
Yiftah	Near neighboring vineyard	Araneae	Zodariidae	late summer	2014	j	Unidentified Zodariidae
Yiftah	Near neighboring vineyard	Araneae	Zodariidae	late summer	2014	j	Unidentified Zodariidae
Yiftah	Near neighboring vineyard	Araneae	Zodariidae	late summer	2014	saM	Unidentified Zodariidae
Yiftah	Near neighboring vineyard	Araneae	Zodariidae	late summer	2014	j	Unidentified Zodariidae
Yiftah	Near neighboring vineyard	Araneae	Zodariidae	late summer	2014	j	Unidentified Zodariidae
Yiftah	Near neighboring vineyard	Araneae	Zodariidae	late summer	2014	j	Unidentified Zodariidae
Yiftah	Near neighboring vineyard	Araneae	Zodariidae	late summer	2014	j	Unidentified Zodariidae
Yiftah	Near neighboring vineyard	Araneae	Zodariidae	late summer	2014	j	Unidentified Zodariidae
Yiftah	Near neighboring vineyard	Araneae	Zodariidae	late summer	2014	j	Unidentified Zodariidae
Yiftah	Near neighboring vineyard	Araneae	Zodariidae	late summer	2014	j	Unidentified Zodariidae
Yiftah	Near neighboring vineyard	Araneae	Zodariidae	late summer	2014	j	Unidentified Zodariidae
Dishon	Near neighboring vineyard	Araneae	Zodariidae	late summer	2014	j	Unidentified Zodariidae
Dishon	Border	Araneae	Zodariidae	early summer	2014	j	Unidentified Zodariidae
Dishon	Border	Araneae	Zodariidae	early summer	2014	j	Unidentified Zodariidae
Dishon	Border	Araneae	Zodariidae	early summer	2014	j	Unidentified Zodariidae
Yiftah	Border	Araneae	Zodariidae	early summer	2014	j	Unidentified Zodariidae
Dishon	natural habitat	Araneae	Zodariidae	early summer	2014	j	Unidentified Zodariidae
Yiftah	natural habitat	Araneae	Zodariidae	early summer	2014	j	Unidentified Zodariidae
Yiftah	natural habitat	Araneae	Zodariidae	early summer	2014	j	Unidentified Zodariidae
Yiftah	natural habitat	Araneae	Zodariidae	early summer	2014	j	Unidentified Zodariidae
Dishon	natural habitat	Araneae	Zodariidae	early summer	2014	j	Unidentified Zodariidae
Dishon	natural habitat	Araneae	Zodariidae	early summer	2014	j	Unidentified Zodariidae
Dishon	Near neighboring vineyard	Araneae	Zodariidae	early summer	2014	j	Unidentified Zodariidae
Dishon	Center	Araneae	Zodariidae	late summer	2014	Male	Zodarion geshur
Dishon	Center	Araneae	Zodariidae	late summer	2014	Female	Zodarion geshur
Dishon	Near neighboring vineyard	Araneae	Zodariidae	late summer	2014	Female	Zodarion geshur
Dishon	Center	Araneae	Zodariidae	early summer	2014	Male	Zodarion geshur
Dishon	Center	Araneae	Zodariidae	early summer	2014	Male	Zodarion geshur
Dishon	Center	Araneae	Zodariidae	early summer	2014	Male	Zodarion geshur
Dishon	Near neighboring vineyard	Araneae	Zodariidae	early summer	2014	Female	Zodarion geshur
Yiftah	Border	Araneae	Zodariidae	late summer	2014	Female	Zodarion lutipes
Dishon	Border	Araneae	Zodariidae	late summer	2014	Female	Zodarion lutipes
Yiftah	Border	Araneae	Zodariidae	late summer	2014	Male	Zodarion lutipes
Yiftah	Center	Araneae	Zodariidae	late summer	2014	Female	Zodarion lutipes
Yiftah	Center	Araneae	Zodariidae	late summer	2014	Male	Zodarion lutipes
Yiftah	Center	Araneae	Zodariidae	late summer	2014	Male	Zodarion lutipes
Yiftah	Center	Araneae	Zodariidae	late summer	2014	Male	Zodarion lutipes
Yiftah	Center	Araneae	Zodariidae	late summer	2014	Male	Zodarion lutipes
Yiftah	natural habitat	Araneae	Zodariidae	late summer	2014	Female	Zodarion lutipes
Dishon	natural habitat	Araneae	Zodariidae	late summer	2014	Male	Zodarion lutipes
Yiftah	Near neighboring vineyard	Araneae	Zodariidae	late summer	2014	Male	Zodarion lutipes
Yiftah	Near neighboring vineyard	Araneae	Zodariidae	late summer	2014	Female	Zodarion lutipes
Yiftah	Near neighboring vineyard	Araneae	Zodariidae	late summer	2014	Male	Zodarion lutipes
Yiftah	Near neighboring vineyard	Araneae	Zodariidae	late summer	2014	Male	Zodarion lutipes
Yiftah	Near neighboring vineyard	Araneae	Zodariidae	late summer	2014	Female	Zodarion lutipes
Yiftah	Near neighboring vineyard	Araneae	Zodariidae	late summer	2014	Male	Zodarion lutipes
Yiftah	Near neighboring vineyard	Araneae	Zodariidae	late summer	2014	Male	Zodarion lutipes
Yiftah	Center	Araneae	Zodariidae	early summer	2014	Male	Zodarion lutipes
Dishon	natural habitat	Araneae	Zodariidae	early summer	2014	Male	Zodarion lutipes
Dishon	natural habitat	Araneae	Zodariidae	early summer	2014	Female	Zodarion lutipes
